# Supplementary material for: Gastrointestinal Symptoms Impact Psychosocial Function and Quality of Life in Patients with Rheumatoid Arthritis and Spondyloarthritis: A Cross-Sectional Study
Source: J Clin Med. 2023 May 1;12(9):3248. doi: 10.3390/jcm12093248 (PMC10179391; doi:10.3390/jcm12093248)
Supplement: Supplementary file 1 [file jcm-12-03248-s001.zip]

Archive with 4 entries (4 files):
- Supplementary Table S1 Disease Activity Scores.pdf
- Supplementary Table S2 Categorical variables dichotomized across psychosocial symptoms.pdf
- Supplementary Table S3 Categorical variables dichotomized across gastrointestinal symptoms.pdf
- Supplementary Table S4 Multivariable logistic regression analysis.xlsx
