# Supplementary material for: Gastrointestinal Symptoms Impact Psychosocial Function and Quality of Life in Patients with Rheumatoid Arthritis and Spondyloarthritis: A Cross-Sectional Study
Source: J Clin Med. 2023 May 1;12(9):3248. doi: 10.3390/jcm12093248 (PMC10179391; doi:10.3390/jcm12093248)
Supplement: Supplementary file 1 [file jcm-12-03248-s001.zip › Supplementary Table S4 Multivariable logistic regression analysis.xlsx]

## Sheet: Table
	Supplementary Table S4 Multivariable logistic regression analysis
		Age	Sex	BMI	Smoking	Type of IA	NSAID	Steroids	Anxiety	Age	Sex	BMI	Smoking	Type of IA	NSAID	Steroids	Depression	Age	Sex	BMI	Smoking	Type of IA	NSAID	Steroids	Fatigue	Age	Sex	BMI	Smoking	Type of IA	NSAID	Steroids	Sleep disturbances	Age	Sex	BMI	Smoking	Type of IA	NSAID	Steroids	Pain interference	Age	Sex	BMI	Smoking	Type of IA	NSAID	Steroids	Physical Function
Belly Pain	OR	1.02054	0.23389	0.948301	1.15874	1.12512	0.699158	0.576841	3.8129	1.01672	0.207391	0.962893	1.18966	1.15871	0.660921	0.530786	2.30875	1.02277	0.264427	0.951929	1.19358	1.26404	0.604363	0.585215	4.77193	1.01317	0.225959	0.96554	1.35715	1.07047	0.701734	0.561515	5.24179	1.02138	0.237119	0.960137	1.21944	1.2442	0.639795	0.540906	11.8062	1.02	0.222397	0.94458	1.34321	1.19373	0.56747	0.511287	0.119452
	95% CI (lower-upper)	0.98-1.06	0.10-0.58	0.87-1.03	0.51-2.63	0.50-2.54	0.24-2.02	0.19-1.80	1.53-9.51	0.98-1.05	0.09-0.50	0.89-1.05	0.53-2.68	0.52-2.60	0.23-1.88	0.17-1.67	1.06-5.02	0.99-1.06	0.11-0.66	0.87-1.04	0.53-2.70	0.55-2.91	0.21-1.75	0.19-1.80	1.62-14.07	0.98-1.05	0.09-0.56	0.89-1.05	0.59-3.14	0.46-2.49	0.23-2.10	0.18-1.79	2.21-12.43	0.99-1.06	0.10-0.59	0.88-1.04	0.54-2.73	0.56-2.52	0.22-1.85	0.18-1.64	1.47-95.01	0.98-1.06	0.09-0.55	0.87-1.03	0.59-3.04	0.53-2.71	0.20-1.64	0.17-1.58	0.03-0.56
	P-value	0.272451	0.00155713	0.231461	0.724641	0.777034	0.508014	0.342503	0.00408238	0.356383	0.000504573	0.373199	0.675201	0.721034	0.436924	0.279428	0.0348064	0.227032	0.00445269	0.270875	0.670569	0.581146	0.353069	0.350638	0.00462888	0.488497	0.00140006	0.425333	0.475235	0.874623	0.526215	0.329743	<0.001	0.234334	0.0018784	0.338128	0.629888	0.600416	0.408559	0.277652	0.020329	0.277789	0.00110045	0.188337	0.479029	0.671842	0.295529	0.244907	0.00731695
Constipation	OR	0.999198	0.365459	0.962427	1.61917	1.08073	1.00747	0.85744	2.13928	0.998375	0.332971	0.969374	1.65811	1.08722	0.981326	0.824993	1.54032	1.00107	0.464709	0.958043	1.5656	1.19307	0.89509	0.785277	5.63046	0.994623	0.377898	0.969094	1.733	1.05191	1.05079	0.810831	3.77693	1.00151	0.418611	0.963697	1.60823	1.16127	0.993095	0.72399	13.6201	0.998276	0.399023	0.950357	1.85415	1.11221	0.912905	0.741031	0.166378
	95% CI (lower-upper)	0.97-1.03	0.16-0.82	0.89-1.04	0.76-3.47	0.50-2.35	0.39-2.58	0.30-2.44	0.95-4.80	0.97-1.03	0.15-0.74	0.90-1.05	0.77-3.55	0.50-2.36	0.38-2.50	0.29-2.38	0.74-3.23	0.97-1.04	0.20-1.08	0.88-1.04	0.72-3.40	0.53-2.67	0.34-2.38	0.27-2.25	1.96-16.17	0.96-1.03	0.17-0.86	0.89-1.05	0.80-3.77	0.47-2.34	0.39-2.80	0.28-2.35	1.71-8.33	0.97-1.03	0.18-0.96	0.89-1.04	0.75-3.47	0.53-2.57	0.38-2.63	0.26-2.05	1.73-107.46	0.97-1.03	0.18-0.90	0.88-1.03	0.86-4.00	0.51-2.45	0.35-2.39	0.26-2.13	0.04-0.62
	P-value	0.962094	0.0148962	0.350855	0.214611	0.844438	0.987633	0.773487	0.0652614	0.922294	0.00700459	0.435581	0.192688	0.832235	0.968547	0.722065	0.252455	0.951649	0.0749997	0.319239	0.257614	0.668075	0.824002	0.652249	0.00132506	0.756778	0.0203314	0.446896	0.166279	0.901349	0.921209	0.699755	0.000994992	0.928232	0.0388061	0.358357	0.225128	0.711613	0.98887	0.542785	0.0132097	0.918934	0.0265799	0.213491	0.115648	0.791642	0.853007	0.578066	0.00757106
Diarrhea	OR	1.03692	0.486433	0.994999	1.54468	0.94369	1.71823	1.38968	3.27366	1.03274	0.476019	1.00501	1.4613	0.958123	1.63573	1.1734	2.81011	1.04138	0.664586	0.994462	1.46105	1.10004	1.45464	1.22588	9.79206	1.03307	0.524064	1.00659	1.69788	0.969544	1.85893	1.31836	5.33981	1.03835	0.52429	1.00532	1.59745	1.00564	1.66731	1.26929	7.79896	1.03733	0.529917	0.992138	1.78708	0.955452	1.61295	1.31702	0.0984436
	95% CI (lower-upper)	1.00-1.08	0.20-1.20	0.91-1.09	0.67-3.54	0.41-2.19	0.62-4.78	0.47-4.12	1.21-8.83	0.99-1.07	0.19-1.16	0.92-1.09	0.63-3.36	0.41-2.23	0.59-4.56	0.39-3.53	1.21-6.55	1.00-1.09	0.26-1.70	0.91-1.09	0.63-3.39	0.46-2.65	0.51-4.16	0.41-3.70	2.10-45.64	0.99-1.08	0.21-1.31	0.92-1.10	0.73-3.97	0.40-2.34	0.65-5.35	0.44-3.98	1.99-14.32	1.00-1.08	0.21-1.29	0.92-1.09	0.70-3.64	0.43-2.34	0.60-4.64	0.44-3.69	0.96-63.26	1.00-1.08	0.22-1.29	0.91-1.08	0.78-4.10	0.41-2.23	0.58-4.52	0.45-3.85	0.01-0.78
	P-value	0.0730406	0.116331	0.911452	0.303839	0.892728	0.299786	0.55273	0.0191076	0.109094	0.103082	0.908739	0.372417	0.920805	0.346413	0.776103	0.0167293	0.0539465	0.394747	0.905325	0.377088	0.831434	0.484237	0.717664	0.00366758	0.113547	0.168505	0.884826	0.222175	0.94522	0.250572	0.623907	0.00087609	0.0535004	0.160378	0.902369	0.2642	0.989602	0.328085	0.661641	0.0544481	0.0654434	0.162991	0.857079	0.170353	0.91593	0.363108	0.614482	0.0285658
Distrupted swallowing	OR	1.03833	0.253139	0.948454	1.75647	0.521657	2.9076	0.419688	4.30953	1.03354	0.229429	0.963959	1.79268	0.547228	2.6316	0.410245	1.96543	1.03959	0.33193	0.951132	1.76021	0.560034	2.73046	0.370215	13.0735	1.0324	0.239744	0.967622	2.01376	0.506018	2.87198	0.426361	2.74098	1.03685	0.262911	0.962841	1.90988	0.559432	2.71189	0.416936	4.47862	1.03653	0.270813	0.947778	2.0942	0.540695	2.48338	0.416899	0.147125
	95% CI (lower-upper)	1.00-1.08	0.10-0.65	0.87-1.04	0.76-4.07	0.23-1.20	1.04-8.13	0.12-1.41	1.61-11.51	1.00-1.07	0.99-0.58	0.88-1.05	0.78-4.11	0.24-1.24	0.97-7.14	0.12-1.37	0.89-4.36	1.00-1.08	0.12-0.89	0.87-1.04	0.74-4.19	0.23-1.34	0.93-8.01	0.11-1.26	2.84-60.21	0.99-1.07	0.09-0.61	0.89-1.06	0.87-4.66	0.22-1.16	1.04-7.96	0.13-1.40	1.19-6.33	1.00-1.08	0.10-0.67	0.88-1.05	0.83-4.38	0.25-1.27	0.99-7.44	0.13-1.36	0.93-21.66	1.00-1.08	0.11-0.69	0.87-1.04	0.90-4.86	0.24-1.24	0.89-6.91	0.13-1.37	0.03-0.70
	P-value	0.0563328	0.00437989	0.259671	0.189364	0.125032	0.0418774	0.161249	0.0035535	0.0797163	0.00176502	0.40614	0.168317	0.146842	0.0573425	0.147094	0.0969317	0.0556211	0.0279025	0.296146	0.201068	0.194082	0.0674204	0.112518	0.000970995	0.0917918	0.00260862	0.459787	0.101726	0.109063	0.0426009	0.159974	0.0181554	0.0510347	0.0051944	0.394402	0.126022	0.166433	0.0528288	0.147233	0.0622757	0.0599788	0.00590403	0.238502	0.0855411	0.147276	0.0813768	0.14893	0.0162535
Gas and Bloating	OR	1.00746	0.485672	1.00777	0.83712	0.636986	1.14514	0.603532	3.91292	1.00564	0.419771	1.02002	0.878867	0.643412	1.1455	0.557212	2.43758	1.01176	0.501993	1.01545	0.916365	0.666336	1.05594	0.596356	3.0729	1.00901	0.401849	1.0183	1.01083	0.627106	1.19025	0.664765	1.7772	1.01233	0.447515	1.01661	0.953775	0.647203	1.16009	0.595412	2.85772	1.01014	0.413639	1.00994	1.06036	0.63628	1.12124	0.643644	0.479863
	95% CI (lower-upper)	0.97-1.04	0.23-1.03	0.93-1.09	0.39-1.81	0.28-1.43	0.45-2.90	0.21-1.72	1.83-8.35	0.97-1.04	0.20-0.86	0.94-1.10	0.41-1.88	0.29-1.43	0.46-2.86	0.20-1.59	1.16-5.11	0.98-1.04	0.24-1.07	0.94-1.10	0.43-1.95	0.30-1.48	0.42-2.64	0.21-1.67	1.38-6.85	0.98-1.04	0.20-0.82	0.94-1.10	0.48-2.11	0.29-1.37	0.48-2.96	0.24-1.84	0.88-3.59	0.98-1.05	0.21-0.93	0.94-1.10	0.45-2.01	0.29-1.43	0.46-2.90	0.22-1.65	1.06-7.68	0.98-1.04	0.20-0.85	0.94-1.09	0.51-2.22	0.29-1.40	0.45-2.80	0.23-1.78	0.19-1.18
	P-value	0.659025	0.0584126	0.848064	0.652409	0.27447	0.775051	0.344692	<0.001	0.730896	0.0186054	0.612865	0.73971	0.277493	0.771386	0.27289	0.018273	0.47558	0.0727838	0.697192	0.821082	0.31887	0.907292	0.326325	0.00605641	0.578321	0.0127785	0.636983	0.977162	0.242114	0.707449	0.433022	0.109315	0.45077	0.0323018	0.668054	0.900925	0.281582	0.750893	0.317865	0.0373624	0.533387	0.0170133	0.79795	0.876587	0.259546	0.806264	0.395047	0.111064
Nausea and vomiting	OR	1.01314	0.346222	0.896426	1.75526	1.04541	0.982643	0.964751	1.9915	1.01158	0.319562	0.904131	1.78509	1.06287	0.960835	0.928731	1.55686	1.01562	0.391427	0.892592	1.75727	1.13821	0.900546	0.941943	2.96206	1.01037	0.35038	0.902967	1.87516	1.03687	1.00247	0.954904	2.48411	1.01413	0.38355	0.899588	1.77948	1.10477	0.970507	0.84563	6.30849	1.01095	0.388881	0.882171	2.05938	1.0694	0.894933	0.817998	0.139715
	95% CI (lower-upper)	0.98-1.05	0.15-0.79	0.82-0.98	0.81-3.80	0.48-2.29	0.38-2.57	0.34-2.76	0.88-4.51	0.98-1.05	0.14-0.72	0.83-0.99	0.82-3.87	0.48-2.34	0.37-2.50	0.32-2.70	0.73-3.30	0.98-1.05	0.17-0.90	0.81-0.98	0.81-3.81	0.51-2.55	0.34-2.39	0.33-2.66	1.15-7.60	0.98-1.05	0.15-0.79	0.83-0.99	0.86-4.07	0.47-2.30	0.38-2.66	0.33-2.73	1.15-5.37	0.98-1.05	0.17-0.88	0.82-0.98	0.82-3.87	0.50-2.46	0.36-2.59	0.30-2.41	1.34-29.75	0.98-1.05	0.17-0.89	0.81-0.97	0.93-4.55	0.48-2.40	0.33-2.41	0.28-2.38	0.04-0.53
	P-value	0.450505	0.0112939	0.0159079	0.153513	0.911839	0.971524	0.946651	0.0985199	0.504022	0.00571434	0.0230434	0.14185	0.87937	0.934848	0.89197	0.248617	0.380745	0.0281727	0.0148172	0.153178	0.752612	0.833592	0.910187	0.0238778	0.554984	0.0119378	0.0230084	0.111458	0.929196	0.996046	0.931379	0.0205849	0.412179	0.0237204	0.018089	0.14578	0.806964	0.952357	0.753686	0.0199321	0.537104	0.0251219	0.00685775	0.0738854	0.870535	0.82648	0.712694	0.00396877
Gastroesophageal Reflux	OR	1.02514	0.193563	0.95169	1.9663	1.52929	1.89844	0.790919	3.68855	1.02042	0.185592	0.961368	1.88782	1.60072	1.73662	0.654233	2.93738	1.02629	0.212046	0.954833	2.04769	1.66585	1.61871	0.795505	3.55302	1.02008	0.189757	0.966995	2.25226	1.50979	1.87013	0.803767	3.44541	1.02551	0.203588	0.96281	2.09516	1.66667	1.74529	0.726425	9.38953	1.02425	0.193462	0.95306	2.26753	1.57847	1.59602	0.756632	0.27389
	95% CI (lower-upper)	0.99-1.06	0.07-0.51	0.87-1.04	0.85-4.55	0.66-3.57	0.68-5.30	0.25-2.49	1.41-9.62	0.98-1.06	0.07-0.48	0.88-1.05	0.81-4.39	0.68-3.77	0.63-4.82	0.20-2.11	1.29-6.66	0.99-1.07	0.08-0.56	0.87-1.04	0.89-4.71	0.70-3.94	0.59-4.48	0.25-2.50	1.20-10.50	0.98-1.06	0.07-0.50	0.89-1.06	0.97-5.22	0.63-3.59	0.67-5.24	0.26-2.50	1.46-8.13	0.99-1.06	0.08-0.54	0.88-1.05	0.91-4.80	0.71-3.91	0.62-4.88	0.23-2.26	1.16-75.69	0.99-1.06	0.07-0.50	0.87-1.04	0.99-5.17	0.68-3.68	0.58-4.38	0.24-2.38	0.07-1.04
	P-value	0.195195	0.00089536	0.279262	0.11419	0.325903	0.22123	0.688333	0.00760377	0.284369	0.000564867	0.375588	0.140395	0.28108	0.289738	0.478043	0.00992117	0.170449	0.00190739	0.313673	0.0914379	0.245545	0.353618	0.695139	0.0218041	0.292745	0.000768576	0.452603	0.0583904	0.351872	0.233366	0.706023	0.0047211	0.168702	0.00126886	0.389193	0.0804922	0.240822	0.287965	0.58029	0.0354509	0.192581	0.000747777	0.279028	0.051511	0.290327	0.363651	0.632775	0.0565788
	Data were analyzed using logistic regression analysis adjusted for Age, Sex, BMI, Smoking, Type of Inflammatory Arthritis, NSAID, Steroids. Data are presented as Odds Ratio (OR) and 95% Confidence interval (CI)
[truncated: 8 more columns]
